# Supplementary material for: Diet induces parallel changes to the gut microbiota and problem solving performance in a wild bird
Source: Sci Rep. 2020 Nov 27;10:20783. doi: 10.1038/s41598-020-77256-y (PMC7699645; doi:10.1038/s41598-020-77256-y)
Supplement: Supplementary file 1 — Supplementary Information 1. [file 41598_2020_77256_MOESM1_ESM.xlsx]

## Sheet: Davidson et al_2020_PSPFullData
Row.names	site	Sex	age	Bird.ID	sampleDay	habitat	diet	PSPSolve	PSPMotivationWorm	sequencePassFail
D895584-D1-318.S15	DF	F	mature	D895584	Day1	urban	seeds	NotSolved	noteaten	P
D895584-D14.S68	DF	F	mature	D895584	Day13	urban	seeds	NotSolved	noteaten	P
D895826-D1.S27	DD	M	mature	D895826	Day1	rural	seeds	NotSolved	eaten	P
NA	DD	M	mature	D895826	Day13	rural	seeds	NotSolved	eaten	F
S152097-D1-347.S4	DF	F	mature	S152097	Day1	urban	seeds	Solved	eaten	P
S152097-D14-383.S22	DF	F	mature	S152097	Day13	urban	seeds	Solved	eaten	P
S152236-D1.S12	DD	F	juvenile	S152236	Day1	rural	insect	Solved	eaten	P
S152236-D14.S13	DD	F	juvenile	S152236	Day13	rural	insect	NotSolved	eaten	P
S152259-D1.S79	DD	M	mature	S152259	Day1	rural	seeds	NotSolved	eaten	P
S152842-D1-319.S95	DF	M	juvenile	S152842	Day1	urban	insect	NotSolved	eaten	P
S152842-D14-355.S20	DF	M	juvenile	S152842	Day13	urban	insect	NotSolved	eaten	P
NA	DF	F	juvenile	S152843	Day1	urban	seeds	NotSolved	eaten	F
S152843-D14-356.S34	DF	F	juvenile	S152843	Day13	urban	seeds	Solved	noteaten	P
S152845-D1.S75	DF	F	juvenile	S152845	Day1	urban	seeds	NotSolved	eaten	P
S152845.S12	DF	F	juvenile	S152845	Day13	urban	seeds	NotSolved	eaten	P
S152846-D1.S85	DF	M	juvenile	S152846	Day1	urban	insect	Solved	noteaten	P
NA	DF	M	juvenile	S152846	Day13	urban	insect	NotSolved	eaten	F
S152853-D1.S32	DD	F	juvenile	S152853	Day1	rural	insect	Solved	eaten	P
S152853-D14-358.S25	DD	F	juvenile	S152853	Day13	rural	insect	NotSolved	eaten	P
S152854-D1.S2	DD	F	juvenile	S152854	Day1	rural	insect	NotSolved	eaten	P
S152854-D14-359.S61	DD	F	juvenile	S152854	Day13	rural	insect	NotSolved	eaten	P
S152856-D1.S5	DD	F	juvenile	S152826	Day1	rural	seeds	Solved	noteaten	P
NA	DD	F	juvenile	S152826	Day13	rural	seeds	NotSolved	eaten	F
S152856-D1.S53	DD	F	juvenile	S152856	Day1	rural	insect	Solved	noteaten	P
NA	DD	F	juvenile	S152856	Day13	rural	insect	NotSolved	noteaten	F
S152857-D1-325.S24	DD	M	mature	S152857	Day1	rural	seeds	Solved	eaten	P
S152857-D14.S71	DD	M	mature	S152857	Day13	rural	seeds	NotSolved	eaten	P
S152858-D1-326.S93	DD	F	mature	S152858	Day1	rural	seeds	NotSolved	eaten	P
NA	DD	F	mature	S152858	Day13	rural	seeds	NotSolved	eaten	F
S152866-D1-329.S45	DF	M	mature	S152866	Day1	urban	seeds	NotSolved	eaten	P
S152866-D14-365.S1	DF	M	mature	S152866	Day13	urban	seeds	NotSolved	eaten	P
S152867-330.S49	DF	M	mature	S152867	Day1	urban	seeds	NotSolved	eaten	P
S152867-D14-366.S30	DF	M	mature	S152867	Day13	urban	seeds	NotSolved	eaten	P
S152868-D1-331.S91	DF	F	juvenile	S152868	Day1	urban	insect	NotSolved	eaten	P
S152868-D14-367.S7	DF	F	juvenile	S152868	Day13	urban	insect	NotSolved	eaten	P
S152869-D1-2B-26-09-18.S48	DF	M	juvenile	S152869	Day1	urban	insect	NotSolved	eaten	P
S152869-D14-368.S29	DF	M	juvenile	S152869	Day13	urban	insect	NotSolved	eaten	P
S152870-D1-333.S42	DF	F	juvenile	S152870	Day1	urban	insect	NotSolved	eaten	P
NA	DF	F	juvenile	S152870	Day13	urban	insect	NotSolved	eaten	F
S152871-D1-334.S80	DF	F	juvenile	S152871	Day1	urban	insect	NotSolved	eaten	P
S152871-D14-370.S96	DF	F	juvenile	S152871	Day13	urban	insect	NotSolved	eaten	P
S152872-D1-335.S19	DF	M	juvenile	S152872	Day1	urban	seeds	Solved	eaten	P
S152872-D14.S44	DF	M	juvenile	S152872	Day13	urban	seeds	Solved	eaten	P
S152873-D1-336.S31	DF	F	juvenile	S152873	Day1	urban	insect	NotSolved	eaten	P
NA	DF	F	juvenile	S152873	Day13	urban	insect	NotSolved	eaten	F
S152946-D1-337.S36	RM	F	mature	S152946	Day1	rural	insect	NotSolved	eaten	P
S152946-D14-373.S57	RM	F	mature	S152946	Day13	rural	insect	NotSolved	eaten	P
S152947-D1-338.S38	RM	M	mature	S152947	Day1	rural	insect	NotSolved	eaten	P
S152947-D14-374.S88	RM	M	mature	S152947	Day13	rural	insect	NotSolved	eaten	P
S152948-D1-339.S21	RM	M	mature	S152948	Day1	rural	insect	NotSolved	eaten	P
S152948-D14-375.S89	RM	M	mature	S152948	Day13	rural	insect	NotSolved	eaten	P
S152949-D1-343.S31	RM	F	mature	S152949	Day1	rural	seeds	Solved	noteaten	P
S152949-D14.S33	RM	F	mature	S152949	Day13	rural	seeds	NotSolved	eaten	P
S152950-D1-340.S92	RM	M	mature	S152950	Day1	rural	seeds	NotSolved	eaten	P
S152950-D14-376.S35	RM	M	mature	S152950	Day13	rural	seeds	NotSolved	eaten	P
S152964-341.S6	RM	M	mature	S152964	Day1	rural	insect	NotSolved	eaten	P
S152964-D14.S34	RM	M	mature	S152964	Day13	rural	insect	NotSolved	eaten	P
S152965-342.S30	RM	F	juvenile	S152965	Day1	rural	seeds	NotSolved	eaten	P
S152965-D14-378.S6	RM	F	juvenile	S152965	Day13	rural	seeds	Solved	noteaten	P
S152967-D1.S8	RM	F	juvenile	S152967	Day1	rural	seeds	Solved	noteaten	P
S152967-D14-380.S1	RM	F	juvenile	S152967	Day13	rural	seeds	NotSolved	noteaten	P
S842017-D1.S53	RM	F	juvenile	S842017	Day1	rural	insect	NotSolved	eaten	P
NA	RM	F	juvenile	S842017	Day13	rural	insect	NotSolved	eaten	F
S842018-D1.S4	RM	M	juvenile	S842018	Day1	rural	insect	Solved	noteaten	P
S842018-D14.S37	RM	M	juvenile	S842018	Day13	rural	insect	NotSolved	eaten	P
S842019-D1.S36	AP	F	mature	S842019	Day1	urban	insect	Solved	eaten	P
NA	AP	F	mature	S842019	Day13	urban	insect	NotSolved	eaten	F
S842020-D1.S35	AP	F	juvenile	S842020	Day1	urban	seeds	NotSolved	eaten	P
S842020-D14-385.S5	AP	F	juvenile	S842020	Day13	urban	seeds	Solved	eaten	P
S842021-D1-350.S10	AP	M	mature	S842021	Day1	urban	insect	NotSolved	noteaten	P
NA	AP	M	mature	S842021	Day13	urban	insect	NotSolved	eaten	F

## Sheet: Davidson et al_2020_MicrobiomeD
	Row.names	site	Sex	age	Bird.ID	habitat	dayDiet	PSPSolve	PSPMotivationWorm	chao1	shannon	observed_species	sqrtChao1	logObserved_species	Proteobacteria	Cyanobacteria	Bacteroidetes	Actinobacteria	Tenericutes	Firmicutes
1	D895584-D1-318.S15	DF	F	mature	D895584	urban	Day1	NotSolved	noteaten	732.125	3.31409	689	27.0578	6.53524	0.388206	0.552241	0.00950757	0.00938298	0.000988912	0.0112284
2	D895584-D14.S68	DF	F	mature	D895584	urban	seeds	NotSolved	noteaten	227	2.67166	170	15.0665	5.1358	0.895943	0.0440048	0.0024544	0.0051206	0.00108392	0.0511686
3	D895826-D1.S27	DD	M	mature	D895826	rural	Day1	NotSolved	eaten	339.275	2.97226	284	18.4194	5.64897	0.207822	0.765635	0.0015494	0.00525637	0.00183901	0.016609
4	S152097-D1-347.S4	DF	F	mature	S152097	urban	Day1	Solved	eaten	602.556	3.95536	500	24.547	6.21461	0.245748	0.246995	0.00824194	0.141394	0.00860314	0.0101136
5	S152097-D14-383.S22	DF	F	mature	S152097	urban	seeds	Solved	eaten	409.585	2.62403	339	20.2382	5.826	0.438842	0.130079	0.0110105	0.0112693	0.379602	0.0166569
6	S152236-D1.S12	DD	F	juvenile	S152236	rural	Day1	Solved	eaten	471.382	4.50503	348	21.7113	5.8522	0.288354	0.181384	0.00378271	0.397805	0.00483691	0.0594072
7	S152236-D14.S13	DD	F	juvenile	S152236	rural	insect	NotSolved	eaten	175	2.78617	156	13.2288	5.04986	0.0513242	0.00643647	0.0361046	0.0227623	0.0010057	0.872611
8	S152259-D1.S79	DD	M	mature	S152259	rural	Day1	NotSolved	eaten	337.317	2.50085	219	18.3662	5.38907	0.641405	0.254586	0.000221014	0.0812005	0.001525	0.0190735
9	S152842-D1-319.S95	DF	M	juvenile	S152842	urban	Day1	NotSolved	eaten	90.375	0.980546	69	9.50658	4.23411	0.0995994	0.0235483	0	0.00103221	0.00013996	0.012299
10	S152842-D14-355.S20	DF	M	juvenile	S152842	urban	insect	NotSolved	eaten	318.071	1.44115	252	17.8346	5.52943	0.923509	0.00520488	0.0225034	0.00882788	0.00142879	0.0150023
11	S152843-D14-356.S34	DF	F	juvenile	S152843	urban	seeds	Solved	noteaten	359.244	2.13172	268	18.9537	5.59099	0.78362	0.0390018	0.00549736	0.00420387	0.000337434	0.163248
13	S152845.S12	DF	F	juvenile	S152845	urban	seeds	NotSolved	eaten	316.167	3.20452	257	17.7811	5.54908	0.617885	0.0826989	0.000238773	0.0049254	0.0352718	0.179102
12	S152845-D1.S75	DF	F	juvenile	S152845	urban	Day1	NotSolved	eaten	322.062	2.29349	279	17.9461	5.63121	0.0802107	0.885386	0.00492686	0.00877971	0.00313683	0.0112687
14	S152846-D1.S85	DF	M	juvenile	S152846	urban	Day1	Solved	noteaten	392.25	1.61175	333	19.8053	5.80814	0.0473517	0.0491603	0.00692895	0.0132002	0.000751615	0.032249
15	S152853-D1.S32	DD	F	juvenile	S152853	rural	Day1	Solved	eaten	476.167	4.18602	427	21.8212	6.05678	0.164706	0.288302	0.0110889	0.0109021	0.00938153	0.509386
16	S152853-D14-358.S25	DD	F	juvenile	S152853	rural	insect	NotSolved	eaten	344.769	1.98684	306	18.568	5.72359	0.67653	0.00125884	0.0166236	0.00446629	0.277634	0.00979479
17	S152854-D1.S2	DD	F	juvenile	S152854	rural	Day1	NotSolved	eaten	434.255	3.28024	372	20.8388	5.91889	0.474729	0.435186	0.00263571	0.00600205	0.00735405	0.0731034
18	S152854-D14-359.S61	DD	F	juvenile	S152854	rural	insect	NotSolved	eaten	99.625	0.625985	68	9.98123	4.21951	0.968604	0.000941894	8.97e-05	0.00100917	0.000605503	0.0286156
19	S152856-D1.S5	DD	F	juvenile	S152826	rural	Day1	Solved	noteaten	371.333	2.79137	265	19.27	5.57973	0.155205	0.480184	0.000278006	0.00242421	0.347597	0.0106643
20	S152856-D1.S53	DD	F	juvenile	S152856	rural	Day1	Solved	noteaten	300.107	2.82638	249	17.3236	5.51745	0.701435	0.254519	0.0104932	0.00668133	6.28e-05	0.019269
21	S152857-D1-325.S24	DD	M	mature	S152857	rural	Day1	Solved	eaten	215.773	2.03622	138	14.6892	4.92725	0.927444	0.0553486	0.000323493	0.00041741	0.00556199	0.0104457
22	S152857-D14.S71	DD	M	mature	S152857	rural	seeds	NotSolved	eaten	184.042	3.19993	139	13.5662	4.93447	0.90374	0.038553	0.000594198	0.0301992	0.00101363	0.0216707
23	S152858-D1-326.S93	DD	F	mature	S152858	rural	Day1	NotSolved	eaten	192.053	3.12968	157	13.8583	5.05625	0.872321	0.015693	0.000366435	0.00876257	0.000175251	0.102538
24	S152866-D1-329.S45	DF	M	mature	S152866	urban	Day1	NotSolved	eaten	483.75	2.08582	456	21.9943	6.12249	0.810034	0.0153733	0.0187835	0.00561029	0.0113925	0.115135
25	S152866-D14-365.S1	DF	M	mature	S152866	urban	seeds	NotSolved	eaten	217.045	2.41683	170	14.7325	5.1358	0.346496	0.033336	9.92e-05	0.00771887	0.585761	0.0220454
26	S152867-330.S49	DF	M	mature	S152867	urban	Day1	NotSolved	eaten	407.091	6.07761	362	20.1765	5.89164	0.422382	0.15272	0.0174968	0.204763	0.00709934	0.176282
27	S152867-D14-366.S30	DF	M	mature	S152867	urban	seeds	NotSolved	eaten	361.778	2.3288	274	19.0205	5.61313	0.842701	0.0951164	0.0150061	0.00733707	0.000863185	0.0230072
28	S152868-D1-331.S91	DF	F	juvenile	S152868	urban	Day1	NotSolved	eaten	454.5	2.16989	388	21.319	5.96101	0.51172	0.0119385	0.00115829	0.00829091	0.000812835	0.448136
29	S152868-D14-367.S7	DF	F	juvenile	S152868	urban	insect	NotSolved	eaten	356.136	2.48392	335	18.8716	5.81413	0.635425	0.00268348	0.0244394	0.00985142	0.287672	0.0160828
30	S152869-D1-2B-26-09-18.S48	DF	M	juvenile	S152869	urban	Day1	NotSolved	eaten	195.5	4.20591	161	13.9821	5.0814	0.140459	0.372108	0.0122338	0.0479371	0.058533	0.364276
31	S152869-D14-368.S29	DF	M	juvenile	S152869	urban	insect	NotSolved	eaten	281.63	1.75721	235	16.7818	5.45959	0.896618	0.000607876	0.0220138	0.00929182	0.0366463	0.015414
32	S152870-D1-333.S42	DF	F	juvenile	S152870	urban	Day1	NotSolved	eaten	303.733	1.78112	237	17.4279	5.46806	0.960919	0.0142314	0.00375051	0.00125017	0.000291136	0.0151391
33	S152871-D1-334.S80	DF	F	juvenile	S152871	urban	Day1	NotSolved	eaten	130.882	3	107	11.4404	4.67283	0.595248	0.00407116	2.12e-05	0.0611946	0.323763	0.0155637
34	S152871-D14-370.S96	DF	F	juvenile	S152871	urban	insect	NotSolved	eaten	137.1	1.09524	120	11.709	4.78749	0.907603	0.000261008	0.00139582	0.00821607	0.0658307	0.0159442
35	S152872-D1-335.S19	DF	M	juvenile	S152872	urban	Day1	Solved	eaten	639.535	3.83836	594	25.289	6.38688	0.335995	0.107506	0.00994912	0.0387933	0.000589501	0.49275
36	S152872-D14.S44	DF	M	juvenile	S152872	urban	seeds	Solved	eaten	596	5.51461	556	24.4131	6.32077	0.0878085	0.0382689	0.15768	0.0469797	0.00132597	0.635746
37	S152873-D1-336.S31	DF	F	juvenile	S152873	urban	Day1	NotSolved	eaten	144.375	1.83037	90	12.0156	4.49981	0.20845	0.00604732	0.000446447	0.00645318	0.738829	0.0386785
38	S152946-D1-337.S36	RM	F	mature	S152946	rural	Day1	NotSolved	eaten	320.029	1.2271	187	17.8893	5.23111	0.0436842	0.0959515	0.00224574	0.00307635	0.828462	0.0255645
39	S152946-D14-373.S57	RM	F	mature	S152946	rural	insect	NotSolved	eaten	96	0.657901	86	9.79796	4.45435	0.941904	0.000637562	0.00054808	0.00445175	0.0417659	0.00977596
40	S152947-D1-338.S38	RM	M	mature	S152947	rural	Day1	NotSolved	eaten	468.593	3.72586	383	21.647	5.94803	0.59416	0.24213	0.0105204	0.020665	0.0260326	0.094254
41	S152947-D14-374.S88	RM	M	mature	S152947	rural	insect	NotSolved	eaten	97.7143	2.16345	78	9.88505	4.35671	0.989031	0.000513526	0.000184869	0.00108868	0.000246493	0.00866832
42	S152948-D1-339.S21	RM	M	mature	S152948	rural	Day1	NotSolved	eaten	459.087	3.26521	369	21.4263	5.9108	0.783513	0.112466	0.00415857	0.00677009	0.00881389	0.0790411
43	S152948-D14-375.S89	RM	M	mature	S152948	rural	insect	NotSolved	eaten	168.091	0.901776	143	12.965	4.96284	0.952497	0.00100188	0.00385207	0.00720319	0.000103643	0.0325439
44	S152949-D1-343.S31	RM	F	mature	S152949	rural	Day1	Solved	noteaten	415.276	3.75426	227	20.3783	5.42495	0.646854	0.02509	0.000800137	0.00537235	0.283306	0.0330342
45	S152949-D14.S33	RM	F	mature	S152949	rural	seeds	NotSolved	eaten	340.026	2.44383	225	18.4398	5.4161	0.0945394	0.534353	0.00236499	0.00527227	0.347624	0.0140845
46	S152950-D1-340.S92	RM	M	mature	S152950	rural	Day1	NotSolved	eaten	180.833	1.16989	110	13.4474	4.70048	0.977277	0.0146384	0.000194028	0.00183249	0.000258704	0.0055837
47	S152950-D14-376.S35	RM	M	mature	S152950	rural	seeds	NotSolved	eaten	334.1	1.89351	279	18.2784	5.63121	0.455529	0.0282895	0.00882769	0.00448201	0.482762	0.00715759
48	S152964-341.S6	RM	M	mature	S152964	rural	Day1	NotSolved	eaten	225.545	2.79106	123	15.0182	4.81218	0.812057	0.165171	1.99e-05	0.00820641	0.00471918	0.00974636
49	S152964-D14.S34	RM	M	mature	S152964	rural	insect	NotSolved	eaten	468.583	5.24298	410	21.6468	6.01616	0.69267	0.0155234	0.0965927	0.0816633	0.00215198	0.0703206
50	S152965-342.S30	RM	F	juvenile	S152965	rural	Day1	NotSolved	eaten	848.283	3.68829	730	29.1253	6.59304	0.307968	0.357265	0.00291387	0.0511156	0.00166932	0.265676
51	S152965-D14-378.S6	RM	F	juvenile	S152965	rural	seeds	Solved	noteaten	524.909	4.36947	348	22.9109	5.8522	0.303273	0.294829	0.00133975	0.0177936	0.00498221	0.212853
52	S152967-D1.S8	RM	F	juvenile	S152967	rural	Day1	Solved	noteaten	172.714	2.26713	153	13.1421	5.03044	0.176249	0.804261	0.000830386	0.00424774	0.00269077	0.0111942
53	S152967-D14-380.S1	RM	F	juvenile	S152967	rural	seeds	NotSolved	noteaten	322.583	2.68916	241	17.9606	5.4848	0.137391	0.499603	0.001391	0.00149262	0.350957	0.00835234
54	S842017-D1.S53	RM	F	juvenile	S842017	rural	Day1	NotSolved	eaten	285.5	2.27664	138	16.8967	4.92725	0.944946	0.00044699	0.000130372	0.0123108	0.0058388	0.0361969
55	S842018-D1.S4	RM	M	juvenile	S842018	rural	Day1	Solved	noteaten	190	3.33784	146	13.784	4.98361	0.879893	0.0740727	0.00197832	0.00488872	0.0114324	0.0276013
56	S842018-D14.S37	RM	M	juvenile	S842018	rural	insect	NotSolved	eaten	370.111	5.11334	354	19.2383	5.8693	0.497468	0.00622318	0.0558154	0.0919176	0.12802	0.184956
57	S842019-D1.S36	AP	F	mature	S842019	urban	Day1	Solved	eaten	428.022	4.64192	341	20.6887	5.83188	0.76603	0.0655302	0.00746512	0.0259515	0.00906672	0.119768
58	S842020-D1.S35	AP	F	juvenile	S842020	urban	Day1	NotSolved	eaten	288.216	2.1436	194	16.9769	5.26786	0.971917	0.00542998	4.96e-05	0.000714732	0.00142946	0.0199827
59	S842020-D14-385.S5	AP	F	juvenile	S842020	urban	seeds	Solved	eaten	439.6	2.91063	413	20.9666	6.02345	0.749595	0.146599	0.0192481	0.0308021	0.0135612	0.0165976
60	S842021-D1-350.S10	AP	M	mature	S842021	urban	Day1	NotSolved	noteaten	337.548	2.63288	304	18.3725	5.71703	0.657191	0.278632	0.0231103	0.00932592	0.000818063	0.0110848
